# Supplementary material for: SCAPER-Related Autosomal Recessive Retinitis Pigmentosa with Intellectual Disability: Confirming and Extending the Phenotypic Spectrum and Bioinformatics Analyses
Source: Genes (Basel). 2024 Jun 16;15(6):791. doi: 10.3390/genes15060791 (PMC11203295; doi:10.3390/genes15060791)
Supplement: Supplementary file 1 [file genes-15-00791-s001.zip]

Archive with 1 entries (1 files):
- genes-3047011-supplementary.pdf
